# Supplementary material for: Hebbian priming of human motor learning
Source: Nat Commun. 2024 Jun 15;15:5126. doi: 10.1038/s41467-024-49478-5 (PMC11180091; doi:10.1038/s41467-024-49478-5)
Supplement: Supplementary file 4 — Source Data [file 41467_2024_49478_MOESM4_ESM.xlsx]

## Sheet: Description
Source Data
The file contains raw data underlying the reported means/averages in boxplots, dot plots and line graphs
Raw data for each sub figure are presented in seperate sheets in this Excel file.
Sup_Figure = Supplementary Figure
						F

## Sheet: Figure_1b
GROUP	TIME_binned	TIME_blocked	peak_acc_baseline_mean	peak_acc_baseline_sd
PCMS	0	baseline	100	0
PCMS	1	B1	111.773	15.076
PCMS	2	B1	120.078	15.7492
PCMS	3	B1	121.678	15.6761
PCMS	4	B1	129.335	17.1442
PCMS	5	B1	126.685	14.5711
PCMS	6	B2	124.223	20.101
PCMS	7	B2	131.676	22.9763
PCMS	8	B2	133.97	25.9184
PCMS	9	B2	137.014	27.4191
PCMS	10	B2	135.079	24.7634
PCMS	11	B3	135.897	20.9214
PCMS	12	B3	141.171	28.7553
PCMS	13	B3	141.778	26.9033
PCMS	14	B3	143.894	26.9464
PCMS	15	B3	145.554	28.4294
Rest	0	baseline	100	0
Rest	1	B1	101.859	13.1485
Rest	2	B1	109.607	14.9683
Rest	3	B1	112.651	19.5857
Rest	4	B1	116.778	25.1995
Rest	5	B1	118.573	22.4998
Rest	6	B2	115.376	19.2181
Rest	7	B2	117.389	22.1035
Rest	8	B2	118.655	21.1709
Rest	9	B2	118.959	21.0135
Rest	10	B2	122.278	23.2151
Rest	11	B3	120.219	20.3579
Rest	12	B3	123.712	25.5961
Rest	13	B3	124.785	25.3132
Rest	14	B3	123.132	19.431
Rest	15	B3	123.982	18.0317

## Sheet: Figure_1c
GROUP	PARTICIPANT	TIME	peak_acc_baseline_mean
PCMS	1	Start_B1	135.764
PCMS	1	End_B3	194.791
PCMS	5	Start_B1	114.147
PCMS	5	End_B3	139.211
PCMS	8	Start_B1	96.0405
PCMS	8	End_B3	178.673
PCMS	10	Start_B1	98.318
PCMS	10	End_B3	116.493
PCMS	13	Start_B1	142.037
PCMS	13	End_B3	187.797
PCMS	16	Start_B1	115.508
PCMS	16	End_B3	149.501
PCMS	27	Start_B1	87.9459
PCMS	27	End_B3	92.214
PCMS	28	Start_B1	108.077
PCMS	28	End_B3	133.937
PCMS	29	Start_B1	103.431
PCMS	29	End_B3	137.517
PCMS	30	Start_B1	116.09
PCMS	30	End_B3	133.105
PCMS	50	Start_B1	107.001
PCMS	50	End_B3	138.966
PCMS	54	Start_B1	120.756
PCMS	54	End_B3	156.157
PCMS	99	Start_B1	107.938
PCMS	99	End_B3	133.836
Rest	19	Start_B1	116.189
Rest	19	End_B3	122.349
Rest	20	Start_B1	115.123
Rest	20	End_B3	126.015
Rest	21	Start_B1	88.0049
Rest	21	End_B3	130.466
Rest	22	Start_B1	108.14
Rest	22	End_B3	125.86
Rest	23	Start_B1	89.9416
Rest	23	End_B3	103.958
Rest	24	Start_B1	108.233
Rest	24	End_B3	145.429
Rest	25	Start_B1	90.2919
Rest	25	End_B3	94.7145
Rest	26	Start_B1	96.7639
Rest	26	End_B3	133.732
Rest	35	Start_B1	128.96
Rest	35	End_B3	134.045
Rest	42	Start_B1	103.064
Rest	42	End_B3	107.923
Rest	45	Start_B1	85.9417
Rest	45	End_B3	122.233
Rest	51	Start_B1	103.015
Rest	51	End_B3	160.168
Rest	61	Start_B1	90.5054
Rest	61	End_B3	104.874

## Sheet: Figure_1e
GROUP	TIME	MEP_mmax_mean	MEP_mmax_sd
PCMS	Baseline	8.22529	6.87641
PCMS	PostStimulation	11.2164	8.66397
PCMS	PostPractice	9.74269	8.14505
Rest	Baseline	6.24018	5.99841
Rest	PostStimulation	6.16786	5.81802
Rest	PostPractice	6.92077	7.32108

## Sheet: Figure_1f
GROUP	PARTICIPANT	TIME	MEP_mmax_baseline_mean
PCMS	1	Baseline	100
PCMS	1	Post Practice	112.342
PCMS	1	Post Stimulation	167.869
PCMS	5	Baseline	100
PCMS	5	Post Practice	263.494
PCMS	5	Post Stimulation	325.055
PCMS	8	Baseline	100
PCMS	8	Post Practice	109.356
PCMS	8	Post Stimulation	132.5
PCMS	10	Baseline	100
PCMS	10	Post Practice	67.602
PCMS	10	Post Stimulation	49.949
PCMS	13	Baseline	100
PCMS	13	Post Practice	51.257
PCMS	13	Post Stimulation	238.795
PCMS	16	Baseline	100
PCMS	16	Post Practice	122.551
PCMS	16	Post Stimulation	91.786
PCMS	27	Baseline	100
PCMS	27	Post Practice	97.8444
PCMS	27	Post Stimulation	197.218
PCMS	28	Baseline	100
PCMS	28	Post Practice	113.803
PCMS	28	Post Stimulation	145.802
PCMS	29	Baseline	100
PCMS	29	Post Practice	451.38
PCMS	29	Post Stimulation	379.518
PCMS	30	Baseline	100
PCMS	30	Post Practice	262.182
PCMS	30	Post Stimulation	184.006
PCMS	50	Baseline	100
PCMS	50	Post Practice	80.6319
PCMS	50	Post Stimulation	86.0787
PCMS	54	Baseline	100
PCMS	54	Post Practice	138.44
PCMS	54	Post Stimulation	152.643
PCMS	99	Baseline	100
PCMS	99	Post Practice	164.169
PCMS	99	Post Stimulation	168.47
Rest	19	Baseline	100
Rest	19	Post Practice	141.659
Rest	19	Post Stimulation	312.129
Rest	20	Baseline	100
Rest	20	Post Practice	146.053
Rest	20	Post Stimulation	188.387
Rest	21	Baseline	100
Rest	21	Post Practice	222.353
Rest	21	Post Stimulation	118.558
Rest	22	Baseline	100
Rest	22	Post Practice	90.264
Rest	22	Post Stimulation	94.74
Rest	23	Baseline	100
Rest	23	Post Practice	107.703
Rest	23	Post Stimulation	110.947
Rest	24	Baseline	100
Rest	24	Post Practice	132.086
Rest	24	Post Stimulation	83.964
Rest	25	Baseline	100
Rest	25	Post Practice	84.105
Rest	25	Post Stimulation	73.088
Rest	26	Baseline	100
Rest	26	Post Practice	86.612
Rest	26	Post Stimulation	71.487
Rest	35	Baseline	100
Rest	35	Post Practice	36.6488
Rest	35	Post Stimulation	87.4975
Rest	42	Baseline	100
Rest	42	Post Practice	129.944
Rest	42	Post Stimulation	105.223
Rest	45	Baseline	100
Rest	45	Post Practice	171.159
Rest	45	Post Stimulation	141.154
Rest	51	Baseline	100
Rest	51	Post Practice	115.472
Rest	51	Post Stimulation	102.397
Rest	61	Baseline	100
Rest	61	Post Practice	111.374
Rest	61	Post Stimulation	65.3286

## Sheet: Figure_2b
GROUP	TIME_binned	TIME_blocked	peak_acc_baseline_mean	peak_acc_baseline_sd
PCMS	0	baseline	100	0
PCMS	1	B1	103.071	12.0527
PCMS	2	B1	109.511	12.4577
PCMS	3	B1	111.115	10.3671
PCMS	4	B1	113.85	10.9599
PCMS	5	B1	116.795	10.6287
PCMS	6	B2	120.68	20.4649
PCMS	7	B2	121.912	19.8051
PCMS	8	B2	119	18.29
PCMS	9	B2	125.478	19.7619
PCMS	10	B2	126.548	19.1044
PCMS	11	B3	126.867	21.7836
PCMS	12	B3	125.317	21.166
PCMS	13	B3	128.136	20.5937
PCMS	14	B3	130.822	22.0659
PCMS	15	B3	129.88	23.669
PCMS	16	Day7	129.974	25.9246
PCMS	17	Day7	134.761	25.7328
PCMS	18	Day7	133.454	25.1136
PCMS	19	Day7	134.575	24.4424
PCMS	20	Day7	138.302	26.4158
Sham	0	baseline	100	0
Sham	1	B1	101.783	6.89111
Sham	2	B1	107.427	9.7397
Sham	3	B1	108.392	10.5741
Sham	4	B1	109.594	9.58627
Sham	5	B1	112.002	8.97967
Sham	6	B2	119.103	11.6789
Sham	7	B2	119.45	15.5505
Sham	8	B2	118.443	13.4121
Sham	9	B2	121.277	14.9313
Sham	10	B2	120.835	13.7548
Sham	11	B3	118.875	10.3107
Sham	12	B3	117.368	9.44676
Sham	13	B3	118.543	10.559
Sham	14	B3	119.669	10.9743
Sham	15	B3	120.114	10.7197
Sham	16	Day7	116.658	10.4074
Sham	17	Day7	118.026	12.4035
Sham	18	Day7	121.151	12.5994
Sham	19	Day7	122.41	12.8923
Sham	20	Day7	126.413	12.1788

## Sheet: Figure_2c
GROUP	PARTICIPANT	TIME	peak_acc_baseline_mean
PCMS	79	Start_B1	113.073
PCMS	79	End_B3	118.082
PCMS	79	Day7	122.747
PCMS	80	Start_B1	106.517
PCMS	80	End_B3	117.473
PCMS	80	Day7	121.342
PCMS	81	Start_B1	98.255
PCMS	81	End_B3	132.742
PCMS	81	Day7	121.721
PCMS	84	Start_B1	122.146
PCMS	84	End_B3	139.052
PCMS	84	Day7	175.045
PCMS	86	Start_B1	90.0634
PCMS	86	End_B3	94.3795
PCMS	86	Day7	82.4189
PCMS	89	Start_B1	97.4371
PCMS	89	End_B3	147.042
PCMS	89	Day7	142.54
PCMS	90	Start_B1	119.374
PCMS	90	End_B3	161.008
PCMS	90	Day7	159.318
PCMS	92	Start_B1	91.4464
PCMS	92	End_B3	165.045
PCMS	92	Day7	137.775
PCMS	93	Start_B1	103.69
PCMS	93	End_B3	123.3
PCMS	93	Day7	128.766
PCMS	95	Start_B1	88.7109
PCMS	95	End_B3	100.676
PCMS	95	Day7	108.071
Sham	82	Start_B1	106.601
Sham	82	End_B3	122.657
Sham	82	Day7	118.132
Sham	83	Start_B1	100.94
Sham	83	End_B3	137.765
Sham	83	Day7	123.133
Sham	85	Start_B1	110.728
Sham	85	End_B3	110.804
Sham	85	Day7	108.207
Sham	87	Start_B1	88.9924
Sham	87	End_B3	106.373
Sham	87	Day7	110.634
Sham	88	Start_B1	96.1965
Sham	88	End_B3	112.087
Sham	88	Day7	128.463
Sham	91	Start_B1	108.682
Sham	91	End_B3	134.021
Sham	91	Day7	133.006
Sham	94	Start_B1	108.533
Sham	94	End_B3	114.461
Sham	94	Day7	118.427
Sham	96	Start_B1	96.203
Sham	96	End_B3	114.534
Sham	96	Day7	108.909
Sham	97	Start_B1	101.157
Sham	97	End_B3	130.778
Sham	97	Day7	NA
Sham	98	Start_B1	99.7933
Sham	98	End_B3	117.656
Sham	98	Day7	101.009

## Sheet: Figure_2e
GROUP	TIME	MEP_mmax_mean	MEP_mmax_sd
PCMS	Baseline	9.20007	5.25667
PCMS	PostStimulation	12.5707	8.15176
PCMS	PostPractice	10.8953	6.94769
Sham	Baseline	5.15726	2.27598
Sham	PostStimulation	5.8492	3.11882
Sham	PostPractice	5.2115	3.2503

## Sheet: Figure_2f
GROUP	PARTICIPANT	TIME	MEP_mmax_baseline_mean
PCMS	79	Baseline	100
PCMS	79	Post Stimulations	125.536
PCMS	79	Post Practice	161.921
PCMS	80	Baseline	100
PCMS	80	Post Stimulations	138.636
PCMS	80	Post Practice	97.1039
PCMS	81	Baseline	100
PCMS	81	Post Stimulations	450.734
PCMS	81	Post Practice	193.756
PCMS	84	Baseline	100
PCMS	84	Post Stimulations	114.56
PCMS	84	Post Practice	67.6978
PCMS	86	Baseline	100
PCMS	86	Post Stimulations	70.6018
PCMS	86	Post Practice	177.953
PCMS	89	Baseline	100
PCMS	89	Post Stimulations	109.117
PCMS	89	Post Practice	145.743
PCMS	90	Baseline	100
PCMS	90	Post Stimulations	74.0311
PCMS	90	Post Practice	40.5903
PCMS	92	Baseline	100
PCMS	92	Post Stimulations	201.932
PCMS	92	Post Practice	179.371
PCMS	93	Baseline	100
PCMS	93	Post Stimulations	104.157
PCMS	93	Post Practice	87.8914
PCMS	95	Baseline	100
PCMS	95	Post Stimulations	192.778
PCMS	95	Post Practice	122.774
Sham	82	Baseline	100
Sham	82	Post Stimulations	97.9063
Sham	82	Post Practice	62.9633
Sham	83	Baseline	100
Sham	83	Post Stimulations	80.9204
Sham	83	Post Practice	96.2343
Sham	85	Baseline	100
Sham	85	Post Stimulations	105.814
Sham	85	Post Practice	130.601
Sham	87	Baseline	100
Sham	87	Post Stimulations	126.544
Sham	87	Post Practice	139.494
Sham	88	Baseline	100
Sham	88	Post Stimulations	51.6275
Sham	88	Post Practice	107.033
Sham	91	Baseline	100
Sham	91	Post Stimulations	72.0142
Sham	91	Post Practice	61.4288
Sham	94	Baseline	100
Sham	94	Post Stimulations	67.0081
Sham	94	Post Practice	46.2962
Sham	96	Baseline	100
Sham	96	Post Stimulations	180.381
Sham	96	Post Practice	114.878
Sham	97	Baseline	100
Sham	97	Post Stimulations	259.549
Sham	97	Post Practice	216.564
Sham	98	Baseline	100
Sham	98	Post Stimulations	197
Sham	98	Post Practice	99.6586

## Sheet: Figure_3b
PROTOCOL	TIME_binned	TIME_blocked	peak_acc_baseline_mean	peak_acc_baseline_sd
PCMS-	0	baseline	100	0
PCMS-	1	B1	105.75	9.87424
PCMS-	2	B1	108.589	12.423
PCMS-	3	B1	110.026	13.1274
PCMS-	4	B1	111.835	13.2501
PCMS-	5	B1	116.028	16.4282
PCMS-	6	B2	111.261	13.607
PCMS-	7	B2	113.934	13.3754
PCMS-	8	B2	117.529	15.777
PCMS-	9	B2	121.701	15.93
PCMS-	10	B2	121.552	15.7691
PCMS-	11	B3	115.575	15.9911
PCMS-	12	B3	120.256	17.085
PCMS-	13	B3	122.696	18.5949
PCMS-	14	B3	123.866	19.3891
PCMS-	15	B3	124.993	19.5316
PCMS+	0	baseline	100	0
PCMS+	1	B1	107.239	13.5573
PCMS+	2	B1	112.452	15.705
PCMS+	3	B1	114.865	15.4915
PCMS+	4	B1	119.396	16.0425
PCMS+	5	B1	119.946	15.0022
PCMS+	6	B2	118.938	18.1385
PCMS+	7	B2	123.836	20.6957
PCMS+	8	B2	125.627	22.6911
PCMS+	9	B2	127.82	24.7482
PCMS+	10	B2	127.053	21.3581
PCMS+	11	B3	125.003	20.8155
PCMS+	12	B3	129.999	26.2516
PCMS+	13	B3	132.031	24.6283
PCMS+	14	B3	131.305	26.1005
PCMS+	15	B3	135.198	26.052
PCMScoupled-control	0	baseline	100	0
PCMScoupled-control	1	B1	110.738	9.93513
PCMScoupled-control	2	B1	112.636	16.0735
PCMScoupled-control	3	B1	115.623	18.0348
PCMScoupled-control	4	B1	116.894	16.9794
PCMScoupled-control	5	B1	119.279	19.8622
PCMScoupled-control	6	B2	114.101	11.4491
PCMScoupled-control	7	B2	115.008	14.2188
PCMScoupled-control	8	B2	119.348	15.5298
PCMScoupled-control	9	B2	121.406	14.7395
PCMScoupled-control	10	B2	126.538	16.6201
PCMScoupled-control	11	B3	118.261	12.9247
PCMScoupled-control	12	B3	121.875	17.2277
PCMScoupled-control	13	B3	125.076	20.5806
PCMScoupled-control	14	B3	123.537	17.9472
PCMScoupled-control	15	B3	126.441	20.1673

[truncated: 12 more sheets: Figure_3c, Figure_3e, Figure_3f, Figure_4a, Figure_4b, Figure_4c, Sup_Figure_1g, Sup_Figure_2b_d, Sup_Figure_2c_e, Sup_Figure_4a, Sup_Figure_4b, Sup_Figure_4c]
